# Supplementary material for: Assessing Cognitive Skills in Early Childhood Education Using a Bilingual Early Language Learner Assessment Tool
Source: J Intell. 2023 Jul 17;11(7):143. doi: 10.3390/jintelligence11070143 (PMC10381262; doi:10.3390/jintelligence11070143)
Supplement: Supplementary file 1 [file jintelligence-11-00143-s001.zip]

Archive with 1 entries (1 files):
- jintelligence-2300870-supplementary.pdf
